# Supplementary material for: Rare Missense Variants of the Human β4 Subunit Alter Nicotinic α3β4 Receptor Plasma Membrane Localisation
Source: Molecules. 2023 Jan 27;28(3):1247. doi: 10.3390/molecules28031247 (PMC9919425; doi:10.3390/molecules28031247)
Supplement: Supplementary file 1 [file molecules-28-01247-s001.zip]

Archive with 1 entries (1 files):
- molecules-2171791-supplementary.pdf
